# Supplementary material for: Patients with Metachronous Peritoneal Metastatic Mucinous Colorectal Adenocarcinoma Benefit More from Cytoreductive Surgery (CRS) and Hyperthermic Intraperitoneal Chemotherapy (HIPEC) than Their Synchronous Counterparts
Source: Cancers (Basel). 2022 Aug 17;14(16):3978. doi: 10.3390/cancers14163978 (PMC9406628; doi:10.3390/cancers14163978)
Supplement: Supplementary file 1 [file cancers-14-03978-s001.zip]

Archive with 1 entries (1 files):
- cancers-1866884-supplementary.pdf
